# Supplementary material for: Investigating the suitability of in vitro cell lines as models for the major subtypes of epithelial ovarian cancer
Source: Front Cell Dev Biol. 2023 Feb 13;11:1104514. doi: 10.3389/fcell.2023.1104514 (PMC9969113; doi:10.3389/fcell.2023.1104514)
Supplement: Supplementary file 1 [file Table2.xlsx]

## Sheet: Excluded_Cell_Lines
Cell Line	Reason for exclusion	Reference
COLO704	Identical to human endometrium carcinoma cell line COLO684	DSMZ
COLO684	Human endometrium carcinoma cell line	DSMZ
COV434	Dervied from small cell carcinoma	Karnezis et al., 2021
TOV112D	Dervied from small cell carcinoma	Karnezis et al., 2021
HCC60	NCI-H23 (lung adenocarcinoma) derivative	Yu et al., 2015
HCC630	Possibly misclassified due to presence of Y chromosome	Cellosaurus, Expasy
HS38T	Dervied from ovarian teratoma	Cellosaurus, Expasy
OELE	Engineered cell line	Cellosaurus, Expasy
OVCAR5	Upper gastrointestinal in origin	Blayney et al., 2016
PA1	Ovarian teratocarcinoma	Zeuthen et al., 1980
RKN	Ovarian leiomyosarcoma	Nozawa et al., 1984
SNU840	Brenner tumour, although epithelial, the only one of its type	Yuan et al., 1997

## Sheet: References
References
Blayney, J.K., Davison, T., McCabe, N., Walker, S., Keating, K., Delaney, T., Greenan, C., Williams, A.R., McCluggage, W.G., Capes-Davis, A. and Harkin, D.P., 2016. Prior knowledge transfer across transcriptional data sets and technologies using compositional statistics yields new mislabelled ovarian cell line. Nucleic Acids Research, 44(17), pp.e137-e137.
Karnezis, A.N., Aysal, A., Zaloudek, C.J. and Rabban, J.T., 2013. Transitional cell-like morphology in ovarian endometrioid carcinoma: morphologic, immunohistochemical, and behavioral features distinguishing it from high-grade serous carcinoma. The American Journal of Surgical Pathology, 37(1), pp.24-37.
Nozawa, S., Widjaja, T., Arai, H., Tsukazaki, K., Nagai, S., Kurihara, S., Sugishita, T. and Tenjin, Y., 1984. Correlation between cell cycle and cell morphology of RKN cells. Nihon Sanka Fujinka Gakkai Zasshi, 36(8), pp.1213-1222.
Yu, M., Selvaraj, S.K., Liang-Chu, M.M., Aghajani, S., Busse, M., Yuan, J., Lee, G., Peale, F., Klijn, C., Bourgon, R. and Kaminker, J.S., 2015. A resource for cell line authentication, annotation and quality control. Nature, 520(7547), pp.307-311.
Yuan, Y., Kim, W.H., Han, H.S., Lee, J.H., Park, H.S., Chung, J.K., Kang, S.B. and Park, J.G., 1997. Establishment and characterization of human ovarian carcinoma cell lines. Gynecologic Oncology, 66(3), pp.378-387.
Zeuthen, J., Nørgaard, J.O.R., Avner, P., Fellous, M., Wartiovaara, J., Vaheri, A., Rosen, A. and Giovanella, B.C., 1980. Characterization of a human ovarian teratocarcinoma‐derived cell line. International Journal of Cancer, 25(1), pp.19-32.
