# Supplementary material for: Investigating the suitability of in vitro cell lines as models for the major subtypes of epithelial ovarian cancer
Source: Front Cell Dev Biol. 2023 Feb 13;11:1104514. doi: 10.3389/fcell.2023.1104514 (PMC9969113; doi:10.3389/fcell.2023.1104514)
Supplement: Supplementary file 2 [file Table3.XLSX]

## Sheet: Cell_Line_Survey
Cell Line	Origin	Original Annotation	Treated	Treatment	TP53 Mutational Status	Subtype Assigned	Barnes	Domcke	Beaufort	Anglesio	CCOC Median Correlation	CCOC Rank	ENOC Median Correlation	ENOC Rank	HGSOC Median Correlation	HGSOC Rank	MOC Median Correlation	MOC Rank
59M	Ascites	Stage 1A carcinoma of the ovary, endometrioid carcinoma with clear cell areas	T	Laparotomy	Frameshift Deletion (H193fs)	LGSOC	LGSOC	Within the top 20 most likely HGSOC	Mixed	NA	0.344583	53	0.383184	48	0.348658	47	0.422617	49
A2780	Tumour	Chemosensitive, derived from an untreated ovarian cancer patient	F	Untreated	Wild Type	Endometrioid	Endometrioid	Not within the top 20 most likely HGSOC	Endometrioid/Clear Cell	Endometrioid Carcinoma	0.325505	54	0.342398	55	0.292167	54	0.342335	56
Caov3	Tumour	NA	NA	NA	Nonsense (Q136*)	HGSOC	HGSOC	Within the top 20 most likely HGSOC	Serous	HGSOC	0.442314	33	0.500982	20	0.483373	17	0.501472	14
Caov4	Tumour Metastasis (Fallopian Tube)	Adenocarcinoma of the ovary	NA	NA	Missense (V147D)	HGSOC	HGSOC	Within the top 20 most likely HGSOC	HGSOC	NA	0.490717	17	0.533284	3	0.590556	1	0.478806	24
COV318	Peritoneal Ascites	Serous Carcinoma	NA	NA	Missense (I195F)	HGSOC	HGSOC	Within the top 20 most likely HGSOC	HGSOC	NA	0.445906	32	0.512605	16	0.523143	12	0.430328	45
COV362	Pleural Effusion	Endometrioid	T	Mephalan	Missense (Y220C)	LGSOC	HGSOC	Within the top 20 most likely HGSOC	Endometrioid/HGSOC	NA	0.451925	29	0.51448	14	0.490228	16	0.509055	10
COV413A	Colon Sigmoid Metastasis	Serous Carcinoma	F	Untreated	Nonsense (R342*)	HGSOC	NA	NA	Endometrioid/Clear Cell	NA	0.494846	16	0.516906	11	0.583917	2	0.466978	31
COV413B	Bladderdome Metastasis	Serous Carcinoma	F	Untreated	Nonsense (R342*)	LGSOC	NA	NA	Endometrioid/Clear Cell	NA	0.479103	20	0.509247	18	0.454365	22	0.491196	17
COV504	Pleural Effusion	Serous Carcinoma	NA	NA	Frameshift Deletion (P322fs)	LGSOC	NA	Not within the top 20 most likely HGSOC	Serous	NA	0.434417	36	0.510237	17	0.455536	21	0.49217	16
COV644	Tumour	Mucinous Carcinoma	NA	NA	Wild Type	Mucinous	Mucinous	Not within the top 20 most likely HGSOC	Mucinous	NA	0.429781	38	0.445725	39	0.410242	29	0.519085	3
EFO21	Ascites	Poorly differentiated serous adenocarcinoma	NA	NA	Wild Type	Clear Cell	Clear Cell	Not within the top 20 most likely HGSOC	NA	NA	0.515484	10	0.518789	10	0.45749	20	0.460106	34
EFO27	Tumour Metastasis (Omentum)	Intermediate serous papillary ovarian carcinoma	T	Ovarectomized 15 months before cells were obtained	Missense (R273C, splice mutation)	ENOC	Endometrioid	Hypermutated	NA	NA	0.438936	34	0.452295	38	0.395916	33	0.44857	40
ES2	Tumour	NA	NA	NA	Missense (S241F)	LGSOC	LGSOC	Within the top 20 most likely HGSOC	Clear Cell	Non-serous	0.292776	56	0.327215	56	0.283248	55	0.371737	54
Fuov1	Tumour	Serous papillary adenocarcinoma	F	Untreated	Missense (H179D)	HGSOC	HGSOC	Within the top 20 most likely HGSOC	NA	NA	0.44853	31	0.472235	31	0.450491	24	0.448602	39
GTFR230	Tumour	stage IC low grade primary mucinous ovarian cancer	NA	NA	Unknown	LGSOC	NA	NA	NA	NA	0.362145	48	0.408446	46	0.357955	43	0.426985	48
HEY	Xenograft of Papillary Cystandeocarcinoma	peritoneal deposit of moderately differentiated papillary cystadenocarcinoma	NA	NA	Wild Type	LGSOC	NA	NA	NA	HGSOC	0.323481	55	0.370328	52	0.293629	53	0.411993	52
HEYA8	Peritoneal cavity of mice injected with HEY cells	moderately differentiated papillary cystadenocarcinoma	NA	NA	Wild Type	LGSOC	LGSOC	Not within the top 20 most likely HGSOC	NA	NA	0.365608	47	0.384117	47	0.334343	49	0.429304	46
IGROV1	Tumour	primary ovarian cancer extending to the cervix and rectum	T	Cobalt therapy of the cervix and vagina	Missense (Y126C) and frameshift insertion (truncating, S90Lfs*59)	Clear Cell	Clear Cell	Hypermutated	Mixed	Endometrioid Carcinoma	0.563138	4	0.513102	15	0.426187	26	0.486861	18
JHOC5	Ovary	Clear Cell Carcinoma	NA	NA	Wild Type	Clear Cell	Clear Cell	Not within the top 20 most likely HGSOC	NA	Clear Cell	0.520557	9	0.515934	12	0.409299	30	0.5286	1
JHOM1	Ovary	Mucinous adenocarcinoma	NA	NA	Nonsense (R213*)	LGSOC	LGSOC	Not within the top 20 most likely HGSOC	NA	NA	0.387417	46	0.416039	44	0.363259	42	0.456764	36
JHOM2B	Ovary	Mucinous tubulare adenocarcinoma	NA	NA	Missense mutation and deep deletion, mutation position unknown	Mucinous	Mucinous	Within the top 20 most likely HGSOC	NA	NA	0.397183	44	0.412343	45	0.365782	41	0.510093	9
JHOS2	Tumour Metastasis (Lymph Node)	Serous adenocarcinoma	NA	NA	Intronic deletion (splice site mutation, 767-782+4 del)	HGSOC	HGSOC	Within the top 20 most likely HGSOC	NA	NA	0.464739	25	0.535676	2	0.507305	15	0.525506	2
JHOS4	Tumour Metastasis (Peritoneum)	Serous cystadenocarcinoma	NA	NA	Missense (V147G)	HGSOC	HGSOC	Within the top 20 most likely HGSOC	NA	NA	0.49624	14	0.514723	13	0.541005	11	0.459464	35
KURAMOCHI	Ascites	Undifferentiated carcinoma	NA	NA	Missense (D281Y)	HGSOC	HGSOC	Within the top 20 most likely HGSOC	NA	HGSOC	0.460953	26	0.523291	8	0.56078	6	0.443668	42
MCAS	Ovary	Papillary adenocarcinoma	NA	NA	Wild Type	Mucinous	Mucinous	Not within the top 20 most likely HGSOC	NA	Mucinous	0.412032	41	0.42382	42	0.368152	40	0.510767	8
OAW28	Ascites	Adenocarcinoma	T	CDDP and Melphalan (noR)	Frameshift Deletion (P152fs)	HGSOC	HGSOC	Within the top 20 most likely HGSOC	HGSOC	NA	0.489537	18	0.550878	1	0.557345	7	0.498941	15
OAW42	Ascites	Papillary Serous Cystadenocarcinoma	T	Cis-platinum and Melphalan	Wild Type	Clear Cell	Clear Cell	Not within the top 20 most likely HGSOC	Serous	NA	0.559926	5	0.483218	28	0.395586	34	0.449333	38
OC314	Ascites	Low differentiated papillary serous cystoadenocarcinoma	F	Untreated	Missense (R273H)	Endometrioid	Endometrioid	NA	NA	NA	0.455404	27	0.468759	33	0.402689	32	0.502832	13
ONCODG1	Tumour	Papillary thyroid carcinoma	NA	NA	Missense (R248Q)	HGSOC	HGSOC	Within the top 20 most likely HGSOC	NA	NA	0.477419	21	0.525468	6	0.554885	9	0.452145	37
OV56	Ascites	Serous, poorly differentiated	T	Carboplatin	Frameshift Deletion (K101Nfs*4)	Clear Cell	LGSOC	Not within the top 20 most likely HGSOC	Endometrioid/Clear Cell	NA	0.499474	13	0.483438	27	0.369415	39	0.478968	23
OV7	Tumour	Mixed, poorly differentiated	T	Chlorambucil	Missense (I254S)	LGSOC	LGSOC	NA	Mixed	NA	0.344863	52	0.382221	49	0.311042	50	0.428997	47
OV90	Ascites	Adenocarcinoma of the ovary	F	Untreated	Missense (S215R)	Mucinous	Mucinous	Not within the top 20 most likely HGSOC	HGSOC	No validated cell line histotype	0.413833	40	0.477686	29	0.382769	38	0.517502	5
OVCA420	NA	NA	NA	NA	Missense (R273H)	Mucinous	NA	NA	NA	NA	0.398792	43	0.432069	41	0.351834	44	0.503602	12
OVCA429	NA	NA	NA	NA	Missense, position unknown	Mucinous	NA	NA	NA	NA	0.430403	37	0.443146	40	0.425383	27	0.518189	4
OVCA432	NA	NA	NA	NA	Missense (C277F)	HGSOC	NA	NA	NA	NA	0.495268	15	0.519639	9	0.579979	3	0.486325	19
OVCAR3	Ascites	Progressive adenocarcinoma of the ovary	T	Cyclophosphamide, CDDP, Adriamycin	Missense (R248Q)	HGSOC	HGSOC	Within the top 20 most likely HGSOC	HGSOC	HGSOC	0.473683	23	0.527398	4	0.568688	4	0.471684	28
OVCAR4	Ascites	NA	T	Cyclophosphamide, CDDP, Adriamycin	Missense (L130V)	HGSOC	HGSOC	Within the top 20 most likely HGSOC	NA	HGSOC	0.514204	11	0.526107	5	0.556627	8	0.481048	21
OVCAR8	NA	NA	T	High dose carboplatin	Splice mutation (Y126_K132del)	LGSOC	LGSOC	Not within the top 20 most likely HGSOC	NA	HGSOC	0.350965	51	0.372983	51	0.335448	48	0.410253	53
OVISE	Metastatic Tumour	Clear cell adenocarcinoma	T	Six courses of CAP chemo	Wild Type	Clear Cell	Clear Cell	Not within the top 20 most likely HGSOC	NA	Non-serous	0.569768	3	0.498889	22	0.420601	28	0.470324	30
OVK18	Ascites	ovarian endometrioid carcinoma	NA	NA	Frameshift Deletion (P152fs)	Endometrioid	Endometrioid	Hypermutated	NA	NA	0.362128	49	0.369364	53	0.296031	52	0.371083	55
OVKATE	Metastatic Tumour	Serous papillary adenocarcinoma	T	3 courses of CAP and EP	Missense (R282W)	HGSOC	HGSOC	Within the top 20 most likely HGSOC	NA	NA	0.475381	22	0.507462	19	0.56469	5	0.479351	22
OVMANA	Tumour	Clear cell adenocarcinoma	T	3 courses of intraperitoneal cisplatin	Wild Type, deep deletion	Clear Cell	Clear Cell	Not within the top 20 most likely HGSOC	NA	Clear Cell	0.549975	6	0.45753	36	0.389164	35	0.433699	44
OVSAHO	Metastatic Tumour	Serous papillary adenocarcinoma	T	Fifteen courses of FAMT	Nonsense (R342*)	HGSOC	HGSOC	Within the top 20 most likely HGSOC	NA	NA	0.45055	30	0.489328	26	0.551878	10	0.416912	51
OVTOKO	Metastatic Tumour	ovarian clear cell adenocarcinoma	T	Five courses of CAP chemo	Wild Type	Clear Cell	Clear Cell	Not within the top 20 most likely HGSOC	NA	Clear Cell	0.527417	8	0.457375	37	0.348741	46	0.471401	29
PE01	Ascites	Stage III ovarian adenocarcinoma	T	Cis-platinum, chlorambucil and 5-fluorouracil (7x CDDP, 5FU, Chlorambucil (CR, relapse 14mnths))	Missense (G244D)	Mucinous	NA	NA	HGSOC	NA	0.425418	39	0.464831	35	0.450668	23	0.514566	7
RMGI	Ascites	Clear cell carcinoma	NA	NA	Wild Type, deep deletion	Clear Cell	Clear Cell	Not within the top 20 most likely HGSOC	NA	No validated cell line histotype	0.573549	2	0.469786	32	0.384902	37	0.476539	25
RMGII	Ascites	Clear Cell Carcinoma	NA	NA	Wild Type	Clear Cell	NA	NA	NA	Clear Cell	0.583902	1	0.489415	25	0.4049	31	0.472778	27
RMUGS	NA	Ovarian mucinous cystadenocarcinoma	NA	NA	Missense (A347V)	Mucinous	Mucinous	Not within the top 20 most likely HGSOC	NA	NA	0.410255	42	0.420767	43	0.384945	36	0.505565	11
SKOV3	Ascites	Ovarian carcinoma	T	Thiotepa	Frameshift Deletion (S90Pfs*33)	Clear Cell	Clear Cell	Not within the top 20 most likely HGSOC	Endometrioid/Clear Cell	Non-serous	0.528517	7	0.524761	7	0.435774	25	0.517102	6
SNU119	Ascites	Serous cystadenocarcinoma	T	Cyclophosphamide, Adriamycin, Cisplatin, 5-Fluorouracil	Missense (P151A)	HGSOC	HGSOC	Within the top 20 most likely HGSOC	NA	NA	0.48465	19	0.499001	21	0.518476	14	0.464018	33
SNU8	Ascites	Serous cystadenocarcinoma	T	Cyclophosphamide, Adriamycin, Cisplatin	Frameshift Deletion (P142fs)	LGSOC	HGSOC	Within the top 20 most likely HGSOC	NA	NA	0.435212	35	0.494184	23	0.466953	18	0.4833	20
TOV21G	Tumour	Clear Cell Carcinoma	F	Untreated	Wild Type	Clear Cell	Clear Cell	Hypermutated	Clear Cell	Clear Cell	0.508031	12	0.465519	34	0.349781	45	0.466403	32
TYKNU	Tumour	Undifferentiated carcinoma of the ovary	NA	NA	Missense (R175H)	Endometrioid	LGSOC	Within the top 20 most likely HGSOC	NA	NA	0.359074	50	0.359166	54	0.281841	56	0.419844	50
TYKNUCPR	Tumour	NA	T	CDDP exposure in stepwise increasing concentrations	Missense (R175H)	Endometrioid	NA	NA	NA	NA	0.391832	45	0.382028	50	0.300297	51	0.446953	41
UWB1289	Tumour	Papillary serous ovarian carcinoma	T	1e-line: carbo/taxol (CR), 2nd-line: topotecan (PD)- gemcitabin&adriamycin (PR)	Frameshift Deletion (R209fs)	HGSOC	NA	NA	Serous	NA	0.46529	24	0.492337	24	0.521418	13	0.440356	43
VOA1056	Tumour	LGSC primary tumour	NA	NA	Wild Type	LGSOC	NA	NA	NA	LGSOC	0.453907	28	0.474674	30	0.460897	19	0.475307	26
