# Supplementary material for: Investigating the suitability of in vitro cell lines as models for the major subtypes of epithelial ovarian cancer
Source: Front Cell Dev Biol. 2023 Feb 13;11:1104514. doi: 10.3389/fcell.2023.1104514 (PMC9969113; doi:10.3389/fcell.2023.1104514)
Supplement: Supplementary file 3 [file Table4.xlsx]

## Sheet: Mutations_Lit_Review
Gene	HGSOC	CCOC	ENOC	MOC	LGSOC
TP53	Near ubiquitous (The Cancer Genome Atlas Research Network, 2011, Chien et al., 2015, Kaldawy et al., 2016)	WT, up to ~20% (Anglesio et al., 2011, Friedlander et al., 2016, Kim et al., 2018)	17% (Cybulska et al., 2019, Pierson et al., 2020)	TP53 mutation in ~26-64% MOCs, often confined to later stages (Cheasley et al., 2019, Morice et al., 2019, Babaier and Ghatage, 2020, Gorringe et al., 2020)	Very rare (Kaldawy et al., 2016)
BRCA1	Yes, (The Cancer Genome Atlas Research Network, 2011, McAlpine et al., 2012, Prat et al., 2018, Kanchi et al., 2014)	3 to 27% (Alsop et al., 2012, Hanley et al., 2018)	Rare, 6% (Pierson et al., 2020)	Rare (Gorringe et al., 2020)	Rare (Schink et al., 2022)
BRCA2	Yes, (The Cancer Genome Atlas Research Network, 2011, McAlpine et al., 2012, Prat et al., 2018, Kanchi et al., 2014)	3 to 27% (Alsop et al., 2012, Hanley et al., 2018), copy number loss in 60% (Kim et al., 2018)	Rare, 6% (Pierson et al., 2020)	Rare (Gorringe et al., 2020)	Rare (Schink et al., 2022)
ZNF217	Amplification (Manasa et al., 2020)	Amplification in 15-36% (Kuo et al., 2010, Tan et al., 2011, Rahman et al., 2012, Morikawa et al., 2018)	Amplification of 20q which contains the ZNF217 locus, (Tanner et al., 2000)	-	-
NF1	Yes (The Cancer Genome Atlas Research Network, 2011, Kanchi et al., 2014, deletions in Yamulla et al., 2020)	-	-	-	Etamadmoghadam et al., 2017
CDK12	Yes (The Cancer Genome Atlas Research Network, 2011)	-	-	-	-
MYC	Amplification (The Cancer Genome Atlas Research Network, 2011)	Copy number gains in 40% (Kim et al., 2018)	3% (Cybulska et al., 2019)	Amplification in a single case observed in Mueller et al., 2018	-
RB1	Yes (The Cancer Genome Atlas Research Network, 2011)	No alterations (Friedlander et al., 2016)	6% (Cybulska et al., 2019)	-	-
KRAS	Not common (Domcke et al., 2013)	Mutations in 4.7-20% (Jones et al., 2010, Itamochi et al., 2017, Murakami et al., 2017, Kim et al., 2018)	23-42 % (Cybulska et al., 2019, Pierson et al., 2020)	49% -64%(Friedlander et al., 2015, Cheasley et al., 2019, Gorringe et al., 2020)	Common (Jones et al., 2012, Hunter et al., 2015, Etemadmoghadam et al., 2017 Cheasley et al., 2022)
ARID1A	Not common (Wiegland et al., 2010, Domcke et al., 2013)	Mutations in ~50-60% (Wiegand et al., 2010, Jones et al., 2010, Itamochi et al., 2017, Murakami et al., 2017, Kim et al., 2018)	Mutations in 30% (Wiegland et al., 2010), 19% (Cybulska et al., 2019)	8-12% (Cheasley et al., 2019, Gorringe et al, 2020)	~10% (Jones et al., 2012, Cheasley et al., 2021)
ARID1B	-	Mutations in 6-18% (Shibuya et al., 2018, Itamochi et al., 2017, Murakami et al., 2017)	Inactivation mutation (Coatham et al., 2016)	-	-
SMARCA4	Has been observed in a patient (Muppala et al., 2017)	Mutations in 5-18% (Shibuya et al., 2018, Maru et al., 2017, Itamochi et al., 2017)	-	-	Rare (Jones et al., 2012)
PIK3CA	Not common (Domcke et al., 2013)	Mutations in ~35-50% (Wiegand et al., 2010, Jones et al., 2010, Friedlander et al., 2016, Itamochi et al., 2017, Murakami et al., 2017, Kim et al., 2018)	39% (Cybulska et al., 2019), 31% (Pierson et al., 2020)	Mutation in 8-12% (Cheasley et al., 2019, Friedlander et al., 2015) 9.2% (Gorringe et al., 2020)	Jones et al., 2012, Cheasley et al., 2021
PIK3R1	-	Mutations in 7-10% (Kuo et al., 2010, Friedlander et al., 2016, Itamochi et al., 2017, Murakami et al., 2017)	11% (Cybulska et al., 2019)	-	-
PIK3R2	-	Amplification 5% (Itamochi et al., 2017)	8% (Cybulska et al., 2019)	-	-
PTEN	Not common (Domcke et al., 2013)	Mutations in 2-13% (Itamochi et al., 2017, Murakami et al., 2017, Kim et al., 2018)	33% (Cybulska et al., 2019)	Inactivating mutation in 6-9.2% (Friedlander et al., 2015, Gorringe et al., 2020)	-
ERBB2	Not common (Domcke et al., 2013)	Mutations in 4-13 % (Itamochi et al., 2017, Kim et al., 2018), amplification in 11% (Itamochi et al., 2017)	8% (Pierson et al., 2020)	Amplification observed in later stages (Morice et al., 2019), in 11-35% of cases (Cheasley et al., 2019, Babaier and Ghatage, 2020)	Yes (Etemadmoghadam et al., 2017)
MET	-	Amplifications in 37% (Yamashita et al., 2013), amplifications shown in Anglesio (2013)	-	No amplification seen even if overexpressed (Friedlander et al., 2015)	-
AKT2	Amplified (13.3%) (Nakayama et al., 2006)	Amplifications in 8-9% (Yamashita et al., 2013, Itamochi et al,. 2017)	-	Amplification in a single case observed in Mueller et al., 2018	-
NRAS	-	-	-	Mutations in 65% (Gorringe et al., 2020)	Common (Emmanuel et al., 2014, Hunter et al., 2015, Cheasley et al., 2022)
BRAF	Not common (Domcke et al., 2013)	-	-	Mutations in 3.5-16% (Cheasley et al., 2019, Friedlander et al., 2015, Gorringe et al., 2020)	Common (Emmanuel et al., 2014, Hunter et al., 2015, Cheasley et al., 2022)
CDKN2A	-	Deletion in 9% (Kuo et al., 2010)	6% (Cybulska et al., 2019)	Copy number loss in 25-76% (Mueller et al., 2018, Cheasley et al., 2019)	CN loss (Hunter et al., 2015)
KMT2D	-	-	~25% (Pierson et al., 2020)	-	-
KMT2B	-	-	~25% (Pierson et al., 2020)	-	-
CTNNB1	Not common (Domcke et al., 2013)	-	25% (Cybulska et al., 2019)	-	-
RNF43	-	-	-	11.4 % (Gorringe et al., 2020) 8-12% (Cheasley et al., 2019)	-
CCNE1	Amplification in ~20-30% of cases (The Cancer Genome Atlas Research Network, 2011, Noske et al., 2015)	Amplification in 23.1% of cases (Noske et al., 2015)	Amplification in 10.7% of cases (Noske et al., 2015)	No amplification observed (Noske et al., 2015)	-

## Sheet: References
References
Alsop, K., Fereday, S., Meldrum, C., DeFazio, A., Emmanuel, C., George, J., Dobrovic, A., Birrer, M.J., Webb, P.M., Stewart, C. and Friedlander, M., 2012. BRCA mutation frequency and patterns of treatment response in BRCA mutation–positive women with ovarian cancer: a report from the Australian Ovarian Cancer Study Group. Journal of Clinical Oncology, 30(21), p.2654.
Anglesio, M.S., Wiegand, K.C., Melnyk, N., Chow, C., Salamanca, C., Prentice, L.M., Senz, J., Yang, W., Spillman, M.A., Cochrane, D.R. and Shumansky, K., 2013. Type-specific cell line models for type-specific ovarian cancer research. PloS One, 8(9), p.e72162.
Babaier, A. and Ghatage, P., 2020. Mucinous cancer of the ovary: overview and current status. Diagnostics, 10(1), p.52.
Cheasley, D., Wakefield, M.J., Ryland, G.L., Allan, P.E., Alsop, K., Amarasinghe, K.C., Ananda, S., Anglesio, M.S., Au-Yeung, G., Böhm, M. and Bowtell, D.D., 2019. The molecular origin and taxonomy of mucinous ovarian carcinoma. Nature Communications, 10(1), pp.1-11.
Cheasley, D., Nigam, A., Zethoven, M., Hunter, S., Etemadmoghadam, D., Semple, T., Allan, P., Carey, M.S., Fernandez, M.L., Dawson, A. and Köbel, M., 2021. Genomic analysis of low‐grade serous ovarian carcinoma to identify key drivers and therapeutic vulnerabilities. The Journal of pathology, 253(1), pp.41-54.
Cheasley, D., Fernandez, M.L., Köbel, M., Kim, H., Dawson, A., Hoenisch, J., Bittner, M., Chiu, D.S., Talhouk, A., Gilks, C.B. and Jayawardana, M.W., 2022. Molecular characterization of low-grade serous ovarian carcinoma identifies genomic aberrations according to hormone receptor expression. NPJ Precision Oncology, 6(1), pp.1-8.
Chien, J., Sicotte, H., Fan, J.B., Humphray, S., Cunningham, J.M., Kalli, K.R., Oberg, A.L., Hart, S.N., Li, Y., Davila, J.I. and Baheti, S., 2015. TP53 mutations, tetraploidy and homologous recombination repair defects in early stage high-grade serous ovarian cancer. Nucleic Acids Research, 43(14), pp.6945-6958.
Coatham, M., Li, X., Karnezis, A.N., Hoang, L.N., Tessier-Cloutier, B., Meng, B., Soslow, R.A., Blake Gilks, C., Huntsman, D.G., Stewart, C.J. and Postovit, L.M., 2016. Concurrent ARID1A and ARID1B inactivation in endometrial and ovarian dedifferentiated carcinomas. Modern Pathology, 29(12), pp.1586-1593.
Cooke, S.L., Ng, C.K., Melnyk, N., Garcia, M.J., Hardcastle, T., Temple, J., Langdon, S., Huntsman, D. and Brenton, J.D., 2010. Genomic analysis of genetic heterogeneity and evolution in high-grade serous ovarian carcinoma. Oncogene, 29(35), pp.4905-4913.
Cybulska, P., Paula, A.D.C., Tseng, J., Leitao Jr, M.M., Bashashati, A., Huntsman, D.G., Nazeran, T.M., Aghajanian, C., Abu-Rustum, N.R., DeLair, D.F. and Shah, S.P., 2019. Molecular profiling and molecular classification of endometrioid ovarian carcinomas. Gynecologic Oncology, 154(3), pp.516-523.
Domcke, S., Sinha, R., Levine, D.A., Sander, C. and Schultz, N., 2013. Evaluating cell lines as tumor models by comparison of genomic profiles. Nature Communications, 4(1), pp.1-10.
Emmanuel, C., Chiew, Y.E., George, J., Etemadmoghadam, D., Anglesio, M.S., Sharma, R., Russell, P., Kennedy, C., Fereday, S., Hung, J. and Galletta, L., 2014. Genomic classification of serous ovarian cancer with adjacent borderline differentiates RAS pathway and TP53-mutant tumors and identifies NRAS as an oncogenic driver. Clinical Cancer Research, 20(24), pp.6618-6630.
Etemadmoghadam, D., Azar, W.J., Lei, Y., Moujaber, T., Garsed, D.W., Kennedy, C.J., Fereday, S., Mitchell, C., Chiew, Y.E., Hendley, J. and Sharma, R., 2017. EIF1AX and NRAS Mutations Co-occur and Cooperate in Low-Grade Serous Ovarian CarcinomasEIF1AX and NRAS Mutations in Low-Grade Serous Ovarian Cancer. Cancer Research, 77(16), pp.4268-4278.
Friedlander, M., Russell, K., Millis, S.Z., Gatalica, Z. and Voss, A., 2015. Molecular profiling of mucinous epithelial ovarian carcinomas (mEOC): Opportunities for clinical trials. Journal of Clinical Oncology, 33(15).
Friedlander, M.L., Russell, K., Millis, S., Gatalica, Z., Bender, R. and Voss, A., 2016. Molecular profiling of clear cell ovarian cancers: identifying potential treatment targets for clinical trials. International Journal of Gynecologic Cancer, 26(4).
Gorringe, K.L., Cheasley, D., Wakefield, M.J., Ryland, G.L., Allan, P.E., Alsop, K., Amarasinghe, K.C., Ananda, S., Bowtell, D.D., Christie, M. and Chiew, Y.E., 2020. Therapeutic options for mucinous ovarian carcinoma. Gynecologic Oncology, 156(3), pp.552-560.
Hanley, G.E., McAlpine, J.N., Miller, D., Huntsman, D., Schrader, K.A., Blake Gilks, C. and Mitchell, G., 2018. A population-based analysis of germline BRCA1 and BRCA2 testing among ovarian cancer patients in an era of histotype-specific approaches to ovarian cancer prevention. BMC Cancer, 18(1), pp.1-8.
Hunter, S.M., Anglesio, M.S., Ryland, G.L., Sharma, R., Chiew, Y.E., Rowley, S.M., Doyle, M.A., Li, J., Gilks, C.B., Moss, P. and Allan, P.E., 2015. Molecular profiling of low grade serous ovarian tumors identifies novel candidate driver genes. Oncotarget, 6(35), p.37663.
Itamochi, H., Oishi, T., Oumi, N., Takeuchi, S., Yoshihara, K., Mikami, M., Yaegashi, N., Terao, Y., Takehara, K., Ushijima, K. and Watari, H., 2017. Whole-genome sequencing revealed novel prognostic biomarkers and promising targets for therapy of ovarian clear cell carcinoma. British Journal of Cancer, 117(5), pp.717-724.
Jones, S., Wang, T.L., Shih, I.M., Mao, T.L., Nakayama, K., Roden, R., Glas, R., Slamon, D., Diaz Jr, L.A., Vogelstein, B. and Kinzler, K.W., 2010. Frequent mutations of chromatin remodeling gene ARID1A in ovarian clear cell carcinoma. Science, 330(6001), pp.228-231.
Jones, S., Wang, T.L., Kurman, R.J., Nakayama, K., Velculescu, V.E., Vogelstein, B., Kinzler, K.W., Papadopoulos, N. and Shih, I.M., 2012. Low‐grade serous carcinomas of the ovary contain very few point mutations. The Journal of Pathology, 226(3), pp.413-420.
Kaldawy, A., Segev, Y., Lavie, O., Auslender, R., Sopik, V. and Narod, S.A., 2016. Low-grade serous ovarian cancer: a review. Gynecologic Oncology, 143(2), pp.433-438.
Kanchi, K.L., Johnson, K.J., Lu, C., McLellan, M.D., Leiserson, M.D., Wendl, M.C., Zhang, Q., Koboldt, D.C., Xie, M., Kandoth, C. and McMichael, J.F., 2014. Integrated analysis of germline and somatic variants in ovarian cancer. Nature Communications, 5(1), pp.1-14.
Kelemen, L.E. and Köbel, M., 2011. Mucinous carcinomas of the ovary and colorectum: different organ, same dilemma. The Lancet Oncology, 12(11), pp.1071-1080.
Kim, S.I., Lee, J.W., Lee, M., Kim, H.S., Chung, H.H., Kim, J.W., Park, N.H., Song, Y.S. and Seo, J.S., 2018. Genomic landscape of ovarian clear cell carcinoma via whole exome sequencing. Gynecologic Oncology, 148(2), pp.375-382.
Kuo, K.T., Mao, T.L., Chen, X., Feng, Y., Nakayama, K., Wang, Y., Glas, R., Ma, M.J., Kurman, R.J., Shih, I.M. and Wang, T.L., 2010. DNA Copy Numbers Profiles in Affinity-Purified Ovarian Clear Cell CarcinomaDNA Copy Numbers in Ovarian Clear Cell Carcinoma. Clinical Cancer Research, 16(7), pp.1997-2008.
Manasa, P., Sidhanth, C., Krishnapriya, S., Vasudevan, S. and Ganesan, T.S., 2020. Oncogenes in high grade serous adenocarcinoma of the ovary. Genes & Cancer, 11(3-4), p.122.
Maru, Y., Tanaka, N., Ohira, M., Itami, M., Hippo, Y. and Nagase, H., 2017. Identification of novel mutations in Japanese ovarian clear cell carcinoma patients using optimized targeted NGS for clinical diagnosis. Gynecologic Oncology, 144(2), pp.377-383.
McAlpine, J.N., Porter, H., Köbel, M., Nelson, B.H., Prentice, L.M., Kalloger, S.E., Senz, J., Milne, K., Ding, J., Shah, S.P. and Huntsman, D.G., 2012. BRCA1 and BRCA2 mutations correlate with TP53 abnormalities and presence of immune cell infiltrates in ovarian high-grade serous carcinoma. Modern Pathology, 25(5), pp.740-750.
Morice, P., Gouy, S. and Leary, A., 2019. Mucinous ovarian carcinoma. New England Journal of Medicine, 380(13), pp.1256-1266.
Morikawa, A., Hayashi, T., Kobayashi, M., Kato, Y., Shirahige, K., Itoh, T., Urashima, M., Okamoto, A. and Akiyama, T., 2018. Somatic copy number alterations have prognostic impact in patients with ovarian clear cell carcinoma. Oncology Reports, 40(1), pp.309-318.
Mueller, J.J., Schlappe, B.A., Kumar, R., Olvera, N., Dao, F., Abu-Rustum, N., Aghajanian, C., DeLair, D., Hussein, Y.R., Soslow, R.A. and Levine, D.A., 2018. Massively parallel sequencing analysis of mucinous ovarian carcinomas: genomic profiling and differential diagnoses. Gynecologic Oncology, 150(1), pp.127-135.
Murakami, R., Matsumura, N., Brown, J.B., Higasa, K., Tsutsumi, T., Kamada, M., Abou-Taleb, H., Hosoe, Y., Kitamura, S., Yamaguchi, K. and Abiko, K., 2017. Exome sequencing landscape analysis in ovarian clear cell carcinoma shed light on key chromosomal regions and mutation gene networks. The American Journal of Pathology, 187(10), pp.2246-2258.
Muppala, R., Donenberg, T., Huang, M.S. and Schlumbrecht, M.P., 2017. SMARCA4 germline gene mutation in a patient with epithelial ovarian: A case report. Gynecologic Oncology Reports, 22, pp.45-47.
Nakayama, K., Nakayama, N., Kurman, R.J., Cope, L., Pohl, G., Samuels, Y., Velculescu, V.E., Wang, T.L. and Shih, I.M., 2006. Sequence mutations and amplification of PIK3CA and AKT2 genes in purified ovarian serous neoplasms. Cancer Biology & Therapy, 5(7), pp.779-785.
Noske, A., Henricksen, L.A., LaFleur, B., Zimmermann, A.K., Tubbs, A., Singh, S., Storz, M., Fink, D. and Moch, H., 2015. Characterization of the 19q12 amplification including CCNE1 and URI in different epithelial ovarian cancer subtypes. Experimental and Molecular Pathology, 98(1), pp.47-54.
Pierson, W.E., Peters, P.N., Chang, M.T., Chen, L.M., Quigley, D.A., Ashworth, A. and Chapman, J.S., 2020. An integrated molecular profile of endometrioid ovarian cancer. Gynecologic Oncology, 157(1), pp.55-61.
Prat, J., D'Angelo, E. and Espinosa, I., 2018. Ovarian carcinomas: at least five different diseases with distinct histological features and molecular genetics. Human Pathology, 80, pp.11-27.
Rahman, M.T., Nakayama, K., Rahman, M., Nakayama, N., Ishikawa, M., Katagiri, A., Iida, K., Nakayama, S., Otsuki, Y., Shih, I.M. and Miyazaki, K., 2012. Prognostic and therapeutic impact of the chromosome 20q13. 2 ZNF217 locus amplification in ovarian clear cell carcinoma. Cancer, 118(11), pp.2846-2857.
Schink, J.C., Garg, R., Elvin, J.A., Godbee, N., Moran, A., Doctor, V., Tan, B.A., Farley, J.H. and Markman, M., 2022. Mutational landscape of low-grade serous carcinoma of the ovary. Journal of Clinical Oncology, 40(16)
Shibuya, Y., Tokunaga, H., Saito, S., Shimokawa, K., Katsuoka, F., Bin, L., Kojima, K., Nagasaki, M., Yamamoto, M., Yaegashi, N. and Yasuda, J., 2018. Identification of somatic genetic alterations in ovarian clear cell carcinoma with next generation sequencing. Genes, Chromosomes and Cancer, 57(2), pp.51-60.
Tan, D.S., Iravani, M., McCluggage, W.G., Lambros, M.B., Milanezi, F., Mackay, A., Gourley, C., Geyer, F.C., Vatcheva, R., Millar, J. and Thomas, K., 2011. Genomic analysis reveals the molecular heterogeneity of ovarian clear cell carcinomas. Clinical Cancer Research, 17(6), pp.1521-1534.
Tanner, M.M., Grenman, S., Koul, A., Johannsson, O., Meltzer, P., Pejovic, T., Borg, A. and Isola, J.J., 2000. Frequent amplification of chromosomal region 20q12-q13 in ovarian cancer. Clinical Cancer Research, 6(5), pp.1833-1839.
The Cancer Genome Atlas Research Network, 2011. Integrated genomic analyses of ovarian carcinoma. Nature, 474(7353), p.609.
Vaughan, S., Coward, J.I., Bast, R.C., Berchuck, A., Berek, J.S., Brenton, J.D., Coukos, G., Crum, C.C., Drapkin, R., Etemadmoghadam, D. and Friedlander, M., 2011. Rethinking ovarian cancer: recommendations for improving outcomes. Nature Reviews Cancer, 11(10), pp.719-725.
Wiegand, K.C., Shah, S.P., Al-Agha, O.M., Zhao, Y., Tse, K., Zeng, T., Senz, J., McConechy, M.K., Anglesio, M.S., Kalloger, S.E. and Yang, W., 2010. ARID1A mutations in endometriosis-associated ovarian carcinomas. New England Journal of Medicine, 363(16), pp.1532-1543.
Yamashita, Y., Akatsuka, S., Shinjo, K., Yatabe, Y., Kobayashi, H., Seko, H., Kajiyama, H., Kikkawa, F., Takahashi, T. and Toyokuni, S., 2013. Met is the most frequently amplified gene in endometriosis-associated ovarian clear cell adenocarcinoma and correlates with worsened prognosis. PloS One, 8(3), p.e57724.
Yamulla, R.J., Nalubola, S., Flesken-Nikitin, A., Nikitin, A.Y. and Schimenti, J.C., 2020. Most commonly mutated genes in high-grade serous ovarian carcinoma are nonessential for ovarian surface epithelial stem cell transformation. Cell Reports, 32(9), p.108086.
