# Supplementary material for: Investigating the suitability of in vitro cell lines as models for the major subtypes of epithelial ovarian cancer
Source: Front Cell Dev Biol. 2023 Feb 13;11:1104514. doi: 10.3389/fcell.2023.1104514 (PMC9969113; doi:10.3389/fcell.2023.1104514)
Supplement: Supplementary file 4 [file Table1.XLSX]

## Sheet: DatasetsUsed
Dataset	Cell/Tissue	ENA/EGA	GEO	Different histotypes provided	Stranded	Read Length (bp)	Reference	Description
CCLE	Cell Lines	PRJNA523380	NA	Yes	No	101	Ghandi et al., 2019	Provides publicly available, genomic datasets for over 1000 cancer cell lines from multiple cancer types
Klijn	Cell Lines	EGAD00001000725	NA	Yes	No	75	Klijn et al., 2015	Conducted RNA-seq and single nucleotide polymorphism (SNP) array analysis of 675 human cancer cell lines
Reyes	Cell Lines	PRJNA470980	GSE114332	Yes	No	75	Reyes et al., 2019	RNA-seq conducted for a panel of 20 commonly used breast and ovarian cancer cell lines
Akasu-Nagayoshi	Tissue	PRJNA783540	GSE189553	Yes	Yes	65	Akasu-Nagayoshi et al., 2022	Conducted RNA-seq on stage III and IV primary tumour tissue stratified by subtype CCC (n = 11), HGSC (n=8), EOC (n=4)
Corona	Tissue	PRJNA495805	GSE121103	Yes	Yes	75	Corona et al., 2020	Performed both RNA-seq and ChIP-seq on 19 EOC tumours, stratified by subtypes CCOC (n = 5), HGSOC (n=5), ENOC (n=4) and MOC (n=5)
Kang	Tissue	PRJNA697947	GSE165808	No	Yes	101	Kang et al., 2021	Transcriptomic profiles of 51 HGSOC primary tumours were generated, from a number of stages and platinum-resistant or sensitive groups
